# Supplementary material for: A taste of cell-cultured meat: a scoping review
Source: Front Nutr. 2024 Jan 23;11:1332765. doi: 10.3389/fnut.2024.1332765 (PMC10844533; doi:10.3389/fnut.2024.1332765)
Supplement: Supplementary file 2 [file Table_2.XLSX]

## Sheet: COI
Article Title	Publication year	Authors	Author affiliations	Study funding sources	Notes	Conflict of interest statement
A comparison of cell-based and cell-cultured as appropriate common or usual names to label products made from the cells of fish	2021	William K. Hallman (1), William K. Hallman II (2)	(1) Department of Human Ecology, Rutgers, the State University of New Jersey, New Brunswick, New Jersey, USA; (2) Hallman and Associates, Rocky Hill, New Jersey, USA	Data collection and analysis was supported by BlueNalu through a contract providing full-academic freedom to the authors, including the right to choose the terms to be tested, identify and apply the appropriate evaluation criteria, design the study evaluating the terms, select appropriate measures, collect and analyze the data, and publish the results in a peer-reviewed journal, without the direc…	Hallman and Associates: Environmental consultant business. Includes engineering, accounting, research, and management service sector. BlueNalu, Inc.: cell-cultured seafood industry in San Diego, CA.	The author declares no conflict of interest
An empirical assessment of common or usual names to label cell-based seafood products	2020	William K. Hallman (1), William K. Hallman II (2)	(1) Human Ecology, Rutgers, the State Univ. of New Jersey, 55 Dudley RD, New Brunswick, NJ, U.S.A; (1, 2) Hallman and Associates, Rocky Hill, NJ, U.S.A.	The project was supported by BlueNalu	Hallman and Associates: Environmental consultant business. Includes engineering, accounting, research, and management service sector. BlueNalu, Inc.: cell-cultured seafood industry in San Diego, CA.	None to declare
Attitudes to in vitro meat: A survey of potential consumers in the United States	2017	Matti Wilks (1), Clive J. C. Phillips (2)	(1) Early Cognitive Development Centre, School of Psychology, University of Queensland, Brisbane, Australia; (2) Centre forAnimal welfare and Ethics, School of Veterinary Science, University of Queensland, Gatton, Australia	The authors received no specific funding for this work.		no competing interest exist
Can in vitro meat be a viable alternative for Turkish consumers?	2023	Miray Baybars (1), Keti Ventura (1), Ramona Weinrich (2)	(1) Ege University, Faculty ofEconomics and Administrative Sciences, Department of Business Administration, 35010, Bornova-Izmir, Turkey; (2) University of Hohenheim, Faculty of Agricultural Sciences, Department of Consumer Behavior in the Bioeconomy, Wollgrasweg 49, 70599 Stuttgart, Germany	This research did not receive any specific grant from funding agencies in the public, commercial, or not-for-profit sectors.		Authors declare no competing interest that could have been to influence the research and reporting process of this manuscript.
Challenges and prospects for consumer acceptance of cultured meat	2015	Wim Verbeke (1), Pierre Sans (2,3), Ellen J Van Loo (1)	(1) Department of AgriculturalEconomics, Ghent University, Gent B-9000, Belgium; (2) INP-ENV Toulouse, Toulouse 31076, France; (3) UR1303 ALISS, INRA, Ivry-sur-Seine 94205, France		INRA: French public research institute dedicated to agricultural science (governmental organization)
Comparison of public attitudes toward five alternative proteins in Japan	2023	Kohei F.Takeda (1), Ayaka Yazawa (2), Yube Yamaguchi (3), Nozomu Koizumi (3), Ryuma Shineha (1)	(1) Research Center on Ethical, Legal and Social Issues, Osaka University, 611, Techno-Alliance Building C Osaka University, 2-8 Yamadaoka, Suita, Osaka 565-0871, Japan; (2) Graduate School of Human Life and Ecology, Osaka Metropolitan University, Asahimachi 1-2-7-601, Osaka Abeno-ku, Osaka 545-0051, Japan; (3) Graduate School of Life and Environmental Science, Osaka Metropolitan University, Asah…	Ministry of Health, Labour, and Welfare (MHLW) Food Safety Promotion Research Program (PI: Nozomi Koizumi, 21KA1002) and projects of "Implementation and systematization of RRI assessment model on emerging science and technology" (PI: Ryuma Shineha, JPMJRX20J2).	Federal funding
Consumer perceptions of conventional and alternative protein sources: A mixed-methods approach with meal and product framing	2021	Catarina Possidonio (1), Mari­lia Prada (1), Joao Graca (1, 2, 3), Jared Piazza (4)	(1) Instituto Universitario de Lisboa (Iscte-IUL), CIS_Iscte, Lisboa, Portugal; (2) Instituto de Ciencias Sociais da Universidade de Lisboa, Lisboa, Portugal; (3) Center for Language and Cognition Groningen (CLCG), Groningen, the Netherlands; (4) Lancaster University, Lancaster, UK	This research was funded by a grant from Fundacao para a Ciencia e Tecnologia (PD/BD/135440/2017) awarded to the first author.	Federal funding
Consumers' attitudes towards alternatives to conventional meat products: Expectations about taste and satisfaction, and the role of disgust	2023	Yeliz Vural (1), Danielle Ferriday (1), Peter J. Rogers (1)	(1) Nutrition and Behaviour Unit, School of Psychological Science, University of Bristol, Bristol, BS8 1TU, UK	Yeliz Vural was funded by a scholarship awarded by the Turkish Ministry of National Education, Republic of Turkey. This funder played no direct role in influencing the nature of the research or the decision to submit the article for publication.	Federal funding	The authors declare no conflicts of interest in relation to this research.
Consumers' perception of cultured meat relative to other meat alternatives and meat itself: A segmentation study	2022	Kees Cornelissen (1); Betina Piqueras-Fiszman (1)	(1) Marketing and Consumer Behaviour Group, Wageningen University & Research, Hollandseweg, Wageningen, The Netherlands			No conflicts of interest to declare
Decompartmentalisation as a simple color manipulation of plant-based marbling meat alternatives	2021	Shujian Ong (1, 2, 5), Larry Loo (2), Marion Pang (2), Russell Tan (1, 5), Yao Teng (1), Xuanming Lou (1), Sze Khen Chin (5), Mihir Yogesh Naik (1), Hanry Yu (1, 2, 3, 4, 5, 6)	(1) Department of Physiology, The Institute for Digital Medicine (WisDM), Yong Loo Lin School of Medicine, MD9-04-11, 2 Medical Drive, Singapore, 117593, Singapore; (2) Institute of Bioengineering and Bioimaging, A*STAR, The Nanos, #06-01, 31 Biopolis Way, Singapore, 138669, Singapore; (3) CAMP, Singapore-MIT Alliance for Research and Technology, 1 CREATE Way, Level 4 Enterprise Wing, Singapore, …	Instituteof Bioengineering and Bioimaging, Biomedical Research Council, Agency for Science, Technology and Research (A*STAR), A*STAR, (Project Number IAF-PP H18/01/a0/014, IAF-PP H18/01/a0/K14, MedCaP-LOA-18-02, SC19/20804505-0000); MOE ARC (MOE2017-T2-1-149); IAF (H18/01/a0/017); SMART CAMP; The Institute for Digital Medicine (WisDM); and Mechanobiology Institute of Singapore (R-714-106-004-135)…	Federal funding. Ants Innovate: Deep tech start-up focuses on developing cultivated whole meat cuts.	The authors declare potential competing interests as intellectual property applications have been submitted on portions of the reported research (patent application no. PCT/SG2020/050432 to S. O. and H.Y.). S.O. is director of research and development, co-founder and shareholder of Ants Innovate Pte Ltd; H.Y. is non-executive chairman, co-founder and shareholder of Ants Innovate Pte Ltd that lice…
Food of the Future? Consumer Responses to the Idea of 3D-Printed Meat and Insect-Based Foods	2018	Deborah Lupton (1), Bethaney Turner (2)	(1) News and Media Research Centre, Faculty of Arts & Design, University of Canberra, Bruce, Australia; (2) Centre for Creative and Cultural Research, Faculty of Arts & Design, University of Canberra, Bruce, Australia
Food technology neophobia as a psychological barrier to clean meat acceptance	2022	Victoria C. Krings (1), Kristof Dhont (1), Gordon Hodson (2)	(1) School of Psychology, University of Kent, UK; (2) Department of Psychology, Brock University, Canada			The authors declare that they have no known competing financial interests or personal relationships that could have appeared to influence the work reported in this paper.
Higher well-being individuals are more receptive to cultivated meat: An investigation of their reasoning for consuming cultivated meat	2023	Angela K.-y. Leung (1), Mark Chong (1), Tricia Marjorie Fernandez (1), Shu Tian Ng (1)	(1) Singapore Management University, Singapore	Singapore Ministry of Education AcRF Tier 2 grant (T2EP40121-0014) and funds from Singapore Management University's School of Social Sciences	Federal and internal funding	There is no conflict of interest in the production of this research.
Hocus-pocus tricks and moral progressions: the emerging meanings of cultured meat in online news comments	2022	Toni Rayynanen (1), Anni Toivanen (1)	(1) Ruralia institute, University of Helsinki, Mikkeli, Finland	This work was supported by the Koneen Säätiö [201802185].	Koneen Säätiö: Kone Foundation is an independent and unaffiliated organization that awards grants to promote academic research, culture and the arts. Based in Finland.	No potential conflict of interest was reported by the author(s).
How Do Consumers Perceive Cultured Meat in Croatia, Greece, and Spain?	2021	Paula Francekovic (1), Luci­a Garci­a-Torralba (1), Eleni Sakoulogeorga (1), Tea Vuckovic (1), Federico J. A. Perez-Cueto (1)	(1) Future Consumer Lab, Department of Food Science, University of Copenhagen, Rolighedsvej 26, 1958 Frederiksberg, Denmark	This research received no external funding. The APC was waived as F.J.A.P.C. is an Editorial Board member of Nutrients	Internal funding	The authors declare no conflict of interest.
If you build it, will they eat it? Consumer preferences for plant-based and cultured meat burgers	2018	Peter Slade	Department of Agricultural and ResourceEconomics, University of Saskatchewan, 51 Campus Dr., Saskatoon, S7N 5A8, SK, Canada	This research did not receive any specific grant from funding agencies in the public, commercial, or not-for-profit sectors.
In vitro edible muscle protein production system (MPPS): stage 1, fish	2002	M. A. Benjamison (1), J. A. Gilchriest (1), M. Lorenz (1)	(1) NSR/ Touro Applied BioScience Research Consortium, 1700 Union Boulevard Bay shore, NY 11706, USA	NASA contract NAS 9-99011	Federal funding. National Aeronautics and Space Administration: indpendent agency of the US federal government responsible for the civil space program, aeronautics research, and spaceresearch.
Older Consumers' Readiness to Accept Alternative, More Sustainable Protein Sources in the European Union	2019	Alessandra C. Grasso (1), Yung Hung (2), Margreet R. Olthof (1), Wim Verbeke (2), Ingeborg A. Brouwer (1)	(1) Department of Health Sciences, Faculty of Science, Vrije Universiteit Amsterdam, Amsterdam Public Health Research Institute, De Boelelaan 1085, 1081 HV Amsterdam, The Netherlands; (2) Department of Agricultural Economics, Ghent University, Coupure links 653, B-9000 Ghent, Belgium	EU-funded project PROMISS ("PRevention Of Malnutrition In Senior Subjects in the EU") within the framework of Horizon 2020 research and innovation program, contract No. 678732. Financial support from the European Commission.	Federal funding	The authors declare no conflict of interest.
Perceptions of Cultured Meat Among Youth and Messaging Strategies	2020	Shannon Ruzgys (1), Gary J. Pickering (1, 2, 3 ,4 )	(1) Department of Psychology, Brock University, St. Catharines, ON, Canada; (2) Department of Biological Sciences, Brock University, St. Catharines, ON, Canada; (3) Environmental Sustainability Research Centre, Brock University, St. Catharines, ON, Canada; (4) Sustainability Research Centre, The University of the Sunshine Coast, Sippy Downs, QLD, Australia	A Social Sciences and Humanities Research Council of Canada Insight Development Grant (#430-2019-01126) to GP providing funding support for this project, including publication costs. The Brock university Library subsidized publication costs.	Federal and internal funding	The authors declare that the research was conducted in the absence of any commercial or financial relationships that could be construed as a potential conflict of interest
Sensory and Conceptual Aspects of Ingredients of Sustainable Sources - Finnish Consumers' Opinion	2020	Saara Lunden (1), Anu Hopia (1), Laura Forsman (1), Mari Sandell (1, 2)	(1) Functional Foods Forum, University of Turku, FI-20014 Turku, Finland; anuhop@utu.fi (A.H.); (2) Department of Food and Nutrition, University of Helsinki, FI-00014 Helsinki, Finland	The National Technology Agency of Finland (TEKES), grant number 172/31/2017, the Academy of Finland, grant number 309408 and Turku University Foundation, grant number 4-1507	Federal and internal funding	The authors declare no conflict of interest
Spontaneous immortalization of chicken fibroblasts generates stable, high-yield cell lines for serum-free production of cultured meat	2023	L. Pasitka (1), M. Cohen (1, 2), A. Ehrlich (1), B. Gildor (3), E. Reuveni (3), M. Ayyash (1, 3), G. Wissotsky (3), A. Herscovici (3), R. Kaminker (3), A. Niv (3), R. Bitcover (3), O. Dadia (3), A. Rudik (3), A. Voloschin (3), M. Shimoni (3), Y. Cinnamon (4), Y. Nahmias (1, 2, 3)	(1)Grass Center for Bioengineering, Benin School of Computer Science and Engineering, The Hebrew University of Jerusalem, Jerusalem, Israel.; (2) Department of Cell and Developmental Biology, Silberman Institute of Life Sciences, The Hebrew University of Jerusalem, Jerusalem, Israel; (3) Believer Meats, Rehovot, Israel; (4) Institute of Animal Science, Agricultural Research Organization, The Volc…	We thank the Sam and Rina Frankel Foundation (donation; Y.N.) and Believer Meats (Y.N.) for funding this work.	Believer Meats: a food technology company focusing to use cellular agriculture to replace traditional animal-based foods (based in NC). Sam and Rina Frankel Foundation: Private organization that supports the charitable, educational and religious purposes of the Jewish Federation of Cleveland.
Tailoring a Gelatin/Agar Matrix for the Synergistic Effect with Cells to Produce High-Quality Cultured Meat	2022	Milae Lee (1), Sohyeon Park (1), Bumgyu Choi (1), Jiyu Kim (1), Woojin Choi (1), Ildoo Jeong (2), Dongoh Han (2), Won-Gun Koh (1), and Jinkee Hong (1)	(1) Department of Chemical & Biomolecular Engineering, College of Engineering, Yonsei University, Seoul 03722, Republic of Korea; (2) SIMPLE Planet Inc., Seoul 04799, Republic of Korea	Funded by the Ministry of Science &ICT (2019M3A9H1103786), Ministry of Science and ICT, Ministry of Trade, Industry, and Energy, and Ministry of Health and Welfare (HN21C1410000021, Republic of Korea), supported by the Korea Medical Device Development Fund grant funded by the Korea government (the Ministry of Science and ICT, the Ministry of Trade, Industry and Energy, the Ministry of Health &Wel…	Federal funding	The authors declare no competing financial interest.
The effect of information content on acceptance of cultured meat in a tasting context	2020	Nathalie C. M. Rolland (1, 2), C. Rob Markus (3), Mark J. Post (1, 4)	(1) Department of Physiology, Maastricht University, Maastricht, The Netherlands, (2) Department of Nutrition and Food Science, AgriSup, UniversiteÂ´ Bourgogne Franche-ComteÂ´, Dijon, France, (3) Department of Psychology, Maastricht University, Maastricht, The Netherlands, (4) Mosa Meat, B.V., Maastricht, The Netherlands	MJP received an award from Stichting Wetenschappelijk Onderzoek Limburg (https://www.ufl-swol.nl).	Mosa Meat: Cultured meat company based in the Netherlands (Maastricht).	The funder had no role in study design, data collection and analysis, decision to publish, or preparation of the manuscript
The significance of sensory appeal for reduced meat consumption	2014	Corrina A. Tucker	School of People, Environment and Planning, Massey University, Palmerston North, New Zealand
To What Extent Are Consumers' Perception and Acceptance of Alternative Meat Production Systems Affected by Information? The Case of Cultured Meat	2020	Maria Cecilia Mancini (1), Federico Antonioli (1)	(1) Dipartimento di ScienzeEconomiche e Aziendali, UniversitÃ degli Studi di Parma, 43125 Parma, Italy	No external funding		The authors declare no conflict of interest
Would you eat cultured meat?': Consumers' reactions and attitude formation in Belgium, Portugal and the United Kingdom	2015	Wim Verbeke (1), Afrodita Marcu (2), Pieter Rutsaert (1, 3), Rui Gaspar (4, 5), Beate Seibt (4, 6), Dave Fletcher (7), Julie Barnett (8)	(1) Ghent University, Department of Agricultural Economics, Coupure links 653, B-9000 Gent, Belgium; (2) University of Surrey, School of Psychology, Guildford Surrey GU2 7XH, United Kingdom; (3) International Rice Research Institute (IRRI), Los Banos, Laguna, Philippines; (4) Instituto Universitario de Lisboa (ISCTE-IUL), Cis-IUL, 1649-026 Lisboa, Portugal; (5) Universidade de Evora, Departamento…	This study is part of the FoodRisC project, which is funded under the Seventh Framework Programme (CORDIS FP7) of the European Commission; grant agreement no. 245124	Federal funding. IRRI: independent, nonprofit research and educational institute in the Philippines that is dedicated to abolishign apoverty and hunger among populations that depend on rice-based gri-food systems. White October: independent digital product consultancy. We bring design thinking and 15 year's experience to help clients conceive, validate and accelerate the delivery of digital produ…	The authors declare to have no conflict of interest
