# Supplementary material for: A taste of cell-cultured meat: a scoping review
Source: Front Nutr. 2024 Jan 23;11:1332765. doi: 10.3389/fnut.2024.1332765 (PMC10844533; doi:10.3389/fnut.2024.1332765)
Supplement: Supplementary file 3 [file Table_3.XLSX]

## Sheet: Extraction_SR_20230807
Article title	Authors	Author affilitations	Publication year	DOI	Country in which study is conducted	Paper type	How do authors frame the value of cultured meat?	To replace conventional meat (with context)	To replace conventional meat (without context)	How are participants selected?	Notes	Survey method	Sample type	Type of meat/ meat product evaluated	Type of meat cultured	Evaluated sensory attributes	Is sensory attributes something that authors search for or an after thought?	How are opinions about sensory quality of CM elicited?	What are the factors hypothesized for the acceptance of cultured meat?	Acceptance measures	Overall conclusion statement	Study funding sources	Study sample sources	Study panelist sources	Conflict of interest statement
A comparison of cell-based and cell-cultured as appropriate common or usual names to label products made from the cells of fish	William K. Hallman (1), William K. Hallman II (2)	(1) Department of Human Ecology, Rutgers, the State University of New Jersey, New Brunswick, New Jersey, USA; (2) Hallman and Associates, Rocky Hill, New Jersey, USA	2021	DOI: 10.1111/1750-3841.15860	UnitedStates	Research	Have the same sensory attributes/ experience as conventional meat; Other: have the same nutritional values, a more sustainable production method (only produce the part to consume instead of raising a whole fish).			Random	Recruited from YouGov.com	Online Questionnaire	Image; Written information about cultured meat	Seafood (fish, shrimp, etc.)		Taste/ flavor	secondary outcome	Subject asked about the taste of cultured meat	Framing/ labelling; Consumer knowledge about CM;Health/ nutrition/ safety; Other: perceived to have the same taste as traditional meat	Willingness to try/ eat	"Cell-based seafood" is the best candidate to label cultured seafood products. Along with a specific meat name, it indicated to consumers that the product is made out of the animal's cells. The products are seen (by participants) as equally safe, nutritious, and tasty.	Data collection and analysis was supported by BlueNalu through a contract providing full-academic freedom to the authors, including the right to choose the terms to be tested, identify and apply the appropriate evaluation criteria, design the study evaluating the terms, select appropriate measures, collect and analyze the data, and publish the results in a peer-reviewed journal, without the direc…			The author declares no conflict of interest
An empirical assessment of common or usual names to label cell-based seafood products	William K. Hallman (1), William K. Hallman II (2)	(1) Human Ecology, Rutgers, the State Univ. of New Jersey, 55 Dudley RD, New Brunswick, NJ, U.S.A; (1, 2) Hallman and Associates, Rocky Hill, NJ, U.S.A.	2020	DOI: 10.1111/1750-3841.15351	UnitedStates	Research	Promote animal welfares;Have the same sensory attributes/ experience as conventional meat; To replace conventional meat (with context)	Replacing by growing the desired part/ piece of the animal instead of growing a whole animal to obtain that part.		Random	Randomly taken from 3.2 million active members of a web-based consumer panel.	Online Questionnaire	Image; Other: image of cell-cultured seafood packaging and an enlarged image of the food product on the package	Seafood (fish, shrimp, etc.)		Taste/ flavor	secondary outcome	Subject asked about the taste of cultured meat	Framing/ labelling	Willingness to try/ eat;Willingness to buy/ pay	"Cell-based seafood" appeared to be the best candidate name: it meets the regulatory requirement to distinguish the product from traditional seafood, appropriate to describe the technology, and participants are equally interested to try it along with "wild caught" and "farm-raised" seafood products. The product with this label is also perceived to have a similar taste to "wild caught" and "farm r…	The project was supported by BlueNalu			None to declare
Attitudes to in vitro meat: A survey of potential consumers in the United States	Matti Wilks (1), Clive J. C. Phillips (2)	(1) Early Cognitive Development Centre, School of Psychology, University of Queensland, Brisbane, Australia; (2) Centre forAnimal welfare and Ethics, School of Veterinary Science, University of Queensland, Gatton, Australia	2017	DOI:10.1371/journal.pone.017190	UnitedStates	Research	PromoteAnimal welfares; Reduce environmental pollution (GHG, water pollution, etc.); Minimize the use of natural resources; To replace conventional meat (with context)	"If publically accessible, IVM has the capacity to provide a meat source that does not rely on farming, and thus does not raise the same ethical and environmental concerns associated with traditional farming [8, 9]. This unique component is essential to explore if we are to understand both the support and potential barriers to IVM being an accepted meat production method of the future." [pg. 3]		Random	N = 673 participants recruited via crowd surfing marketplace (mTurk) accross the U.S.	Online Questionnaire	Written information about cultured meat	Poultry; Red meat (beef, pork, game)			secondary outcome	Subject asked about the taste of cultured meat	Economic; Animal welfare; Environmental impact; Consumer knowledge about CM; Health/ nutrition/ safety; Other: demographic (gender, political affiliation, diet)	Willingness to try/ eat; Willingness to buy/ pay; Willingness to replace conventional meat; Other: willingness to eat CM instead of plant-based meat	It appears that taste/appeal is the primary barrier, followed by ethical concern and price. Participants were reluctant to pay more for IVM than farmed meat. Respondents indicated that they were most unlikely to eat food-meats (fish, pork, poultry, beef) made in vitro. Respondents felt that IVM was less natural, less appealing, less tasty than farmed meat, but more environmentally friendly and wi…	The authors received no specific funding for this work.		Amazon Mechanical Turk (mTurk)	no competing interest exist
Can in vitro meat be a viable alternative for Turkish consumers?	Miray Baybars (1), Keti Ventura (1), Ramona Weinrich (2)	(1) Ege University, Faculty ofEconomics and Administrative Sciences, Department of Business Administration, 35010, Bornova-Izmir, Turkey; (2) University of Hohenheim, Faculty of Agricultural Sciences, Department of Consumer Behavior in the Bioeconomy, Wollgrasweg 49, 70599 Stuttgart, Germany	2023	https://doi.org/10.1016/j.meatsci.2023.109191	Turkey	Research	Promote animal welfares; Have the same sensory attributes/ experience as conventional meat; Reduce environmental pollution (GHG, water pollution, etc.); Food security			Other: Convenience sampling	Taken from the result of an initial questionnaire; no details on what online tool or source of participants.	Online Questionnaire	Written information about cultured meat	Red meat (beef, pork, game)			secondary outcome	Subject asked about the taste of cultured meat	Economic;Animal welfare; Environmental impact; Health/ nutrition/ safety; Other: social norm, tastiness, natural coherence, attitudes	Willingness to try/ eat; Other: willingness to recommend meat eaters to eat cultured instead of conventional meat.	Turkish consumers' atti­tudes toward cultured meat are not very favorable. they do not think that cultured meat is ethical, natural, healthy, tasty, or safe. The negative attitude can be explained through the rationÂ­alization of red meat consumption, such as being accepted as a natural necessity and social norm.	This research did not receive any specific grant from funding agencies in the public, commercial, or not-for-profit sectors.			Authors declare no competing interest that could have been to influence the research and reporting process of this manuscript.
Challenges and prospects for consumer acceptance of cultured meat	Wim Verbeke (1), Pierre Sans (2,3), Ellen J Van Loo (1)	(1) Department of AgriculturalEconomics, Ghent University, Gent B-9000, Belgium; (2) INP-ENV Toulouse, Toulouse 31076, France; (3) UR1303 ALISS, INRA, Ivry-sur-Seine 94205, France	2015	DOI: 10.1016/S2095-3119(14)60884-4	Belgium	Research	Promote animal welfares; Reduce environmental pollution (GHG, water pollution, etc.); Minimize the use of natural resources; Food security; fulfil increasing demand for animal proteins; Safer to consume than conventional meat; Healthier/ more nutritious than conventional meat			Other: Convenience sampling	N = 180 participants (a student population) via web-based survey in Flanders (northern Dutch-speaking part of Belgium).	Online Questionnaire	Written information about cultured meat				secondary outcome	Subject asked about the taste of cultured meat	Economic;Animal welfare;Environmental impact; Other: taste, sustainability, naturalness (morals in regards to the technology)	Willingness to try/ eat; Willingness to buy/ pay	Acceptability criteria are of moral order related to the technology and its application, and related to the physical product, its expected quality attributes (CM is believed to be less tasty than traditional meat), and the possible benefits and risks these imply (food safety, health influence).
Comparison of public attitudes toward five alternative proteins in Japan	Kohei F.Takeda (1), Ayaka Yazawa (2), Yube Yamaguchi (3), Nozomu Koizumi (3), Ryuma Shineha (1)	(1) Research Center on Ethical, Legal and Social Issues, Osaka University, 611, Techno-Alliance Building C Osaka University, 2-8 Yamadaoka, Suita, Osaka 565-0871, Japan; (2) Graduate School of Human Life and Ecology, Osaka Metropolitan University, Asahimachi 1-2-7-601, Osaka Abeno-ku, Osaka 545-0051, Japan; (3) Graduate School of Life and Environmental Science, Osaka Metropolitan University, Asah…	2023	https://doi.org/10.1016/j.foodqual.2022.104787	Japan	Research	Promote animal welfares; Reduce environmental pollution (GHG, water pollution, etc.); Minimize the use of natural resources; Food security			Random	collect 5,000 responses via Rauken Insight in Japan.	Online Questionnaire	Written information about cultured meat				secondary outcome	Subject asked about the taste of cultured meat	Psychology; Other: tasting, perception of naturalness, need for governmental regulation		The cultured meat alternative tended to be associated with technological words such as "(high) technology", "risk", and "bad tasting."	MHLW Food Safety Promotion Research Program (PI: Nozomi Koizumi, 21KA1002) and projects of "Implementation and systematization of RRI assessment model on emerging science and technology" (PI: Ryuma Shineha, JPMJRX20J2).
Consumer perceptions of conventional and alternative protein sources: A mixed-methods approach with meal and product framing	Catarina Possidonio (1), Mari­lia Prada (1), Joao Graca (1, 2, 3), Jared Piazza (4)	(1) Instituto Universitario de Lisboa (Iscte-IUL), CIS_Iscte, Lisboa, Portugal; (2) Instituto de Ciencias Sociais da Universidade de Lisboa, Lisboa, Portugal; (3) Center for Language and Cognition Groningen (CLCG), Groningen, the Netherlands; (4) Lancaster University, Lancaster, UK	2021	https://doi.org/10.1016/j.appet.2020.104860	Portugal	Research	Reduce environmental pollution (GHG, water pollution, etc.); Minimize the use of natural resources; Safer to consume than conventional meat; Healthier/ more nutritious than conventional meat			Random	N = 323 Portuguese participants	Online Questionnaire	Written information about cultured meat; Other: compared to written information of other meat alternatives	Poultry; Red meat (beef, pork, game); Seafood (fish, shrimp, etc.); Red meat products (burgers, meatballs, etc.)			secondary outcome	Subject asked about the taste of cultured meat	Framing/ labelling; Health/ nutrition/ safety; Other: familiarity, tastiness, sustainability		Lab-grown meat was rated as the least natural, sustainable, most expensive, the most caloric and the most processed among other presented meat alternatives. Meal framing was found to improve consumer perceptions of lab-grown meat; showing how the product can be incorporated into a familiar meal.	This research was funded by a grant from Fundacao para a Ciencia e Tecnologia (PD/BD/135440/2017) awarded to the first author.
Consumers' attitudes towards alternatives to conventional meat products: Expectations about taste and satisfaction, and the role of disgust	Yeliz Vural (1), Danielle Ferriday (1), Peter J. Rogers (1)	(1) Nutrition and Behaviour Unit, School of Psychological Science, University of Bristol, Bristol, BS8 1TU, UK	2023	https://doi.org/10.1016/j.appet.2022.106394	UnitedKingdom	Research	Promote animal welfares; Reduce environmental pollution (GHG, water pollution, etc.); Minimize the use of natural resources; Safer to consume than conventional meat; Healthier/ more nutritious than conventional meat			Random	N = 200 participants. Volunteer community members (120 people from the public and 80 are University of Bristol students).	Online Questionnaire	Image; Written information about cultured meat	Red meat products (burgers, meatballs, etc.); Other: burgers and chicken nuggets			primary outcome	Subject asked about the taste of cultured meat	Psychology;Health/ nutrition/ safety; Other: taste (psy: disgust)	Willingness to buy/ pay	Overall, meat eaters displayed higher disgust towards the cultured meat products while non-meat eaters showed lower disgust towards CM. meat eaters also indicated lower pleasantness towards the cultured burger. Cultured burger was less valued than its conventional counterpart, most noticeably in respect of disgust and taste pleasantness. By contrast, disgust and taste pleasantness differed relati…	Yeliz Vural was funded by a scholarship awarded by the Turkish Ministry of National Education, Republic of Turkey. This funder played no direct role in influencing the nature of the research or the decision to submit the article for publication.	The test foods were prepared by the lead researcher (YV) at Uni versity of Bristol, Nutrition and Behaviour Unit kitchen.	Students of the university of Bristol	The authors declare no conflicts of interest in relation to this research.
Consumers' perception of cultured meat relative to other meat alternatives and meat itself: A segmentation study	Kees Cornelissen (1); Betina Piqueras-Fiszman (1)	(1) Marketing and Consumer Behaviour Group, Wageningen University & Research, Hollandseweg, Wageningen, The Netherlands	2022	DOI: 10.1111/1750-3841.16372	Netherlands	Research	PromoteAnimal welfares; Minimize the use of natural resources; Other: moral conflict known as the "meat paradox" in consuming conventional meat - people enjoy eating meat, but do not want to hurt animals.			Other: convenience sampling: partially from a Wageningen University & Research consumer panel and partially via social networks		Online Questionnaire	Image; Written information about cultured meat; Other: includes a neutral description of conventional burger and burger alternatives (including cultured)	Red meat products (burgers, meatballs, etc.)			secondary outcome	Subject asked about the taste of cultured meat	Animal welfare;Framing/ labelling; Other: taste, naturalness, sustainability, ethicality, interestingness	Willingness to try/ eat	Cultured meat (regardless of the labeling/ nomenclature) seemed to have potential within the Dutch population. Cultured meat was considered relatively interesting, sustainable, and animal friendly, even for those consumers who have already adopted plant-based meat. Its image of naturalness seems to be the main challenge for general acceptance. Guaranteeing tastiness might suffice for it to be acc…			partially from Wageningen University & Research	No conflicts of interest to declare
Decompartmentalisation as a simple color manipulation of plant-based marbling meat alternatives	Shujian Ong (1, 2, 5), Larry Loo (2), Marion Pang (2), Russell Tan (1, 5), Yao Teng (1), Xuanming Lou (1), Sze Khen Chin (5), Mihir Yogesh Naik (1), Hanry Yu (1, 2, 3, 4, 5, 6)	(1) Department of Physiology, The Institute for Digital Medicine (WisDM), Yong Loo Lin School of Medicine, MD9-04-11, 2 Medical Drive, Singapore, 117593, Singapore; (2) Institute of Bioengineering and Bioimaging, A*STAR, The Nanos, #06-01, 31 Biopolis Way, Singapore, 138669, Singapore; (3) CAMP, Singapore-MIT Alliance for Research and Technology, 1 CREATE Way, Level 4 Enterprise Wing, Singapore, …	2021	https://doi.org/10.1016/j.biomaterials.2021.121107	Singapore	Research	Have the same sensory attributes/ experience as conventional meat; Reduce environmental pollution (GHG, water pollution, etc.); Other: same nutritional value as traditional meat			Other: Convenience sampling	78 students in Singapore	Online Questionnaire;Conduct sensory evaluation	Cultured meat/ meat product; Image		Pork	Appearance	primary outcome	Subject asked about the taste of cultured meat			Jackfruit/ TSP-based scaffold was shown able to mimic meat's color changing behavior and can be treated to produce various shades of meat color. The success was demonstrated a through consumer acceptance panel (cultured pork picture evaluated). The meat-like appearance of the scaffold significantly improved consumer perception of cell-based meat products by more than 8% based on a consumer survey.	Instituteof Bioengineering and Bioimaging, Biomedical Research Council, Agency for Science, Technology and Research (A*STAR), A*STAR, (Project Number IAF-PP H18/01/a0/014, IAF-PP H18/01/a0/K14, MedCaP-LOA-18-02, SC19/20804505-0000); MOE ARC (MOE2017-T2-1-149); IAF (H18/01/a0/017); SMART CAMP; The Institute for Digital Medicine (WisDM); and Mechanobiology Institute of Singapore (R-714-106-004-135)…			The authors declare potential competing interests as intellectual property applications have been submitted on portions of the reported research (patent application no. PCT/SG2020/050432 to S. O. and H.Y.). S.O. is director of research and development, co-founder and shareholder of Ants Innovate Pte Ltd; H.Y. is non-executive chairman, co-founder and shareholder of Ants Innovate Pte Ltd that lice…
Food of the Future? Consumer Responses to the Idea of 3D-Printed Meat and Insect-Based Foods	Deborah Lupton (1), Bethaney Turner (2)	(1) News and Media Research Centre, Faculty of Arts & Design, University of Canberra, Bruce, Australia; (2) Centre for Creative and Cultural Research, Faculty of Arts & Design, University of Canberra, Bruce, Australia	2018	https://doi.org/10.1080/07409710.2018.1531213	Australia	Research	Promote animal welfares; Reduce environmental pollution (GHG, water pollution, etc.); Minimize the use of natural resources; Food security; fulfil increasing demand for animal proteins			Random	n = 30 Australian participants recuited by the company and other associated market research companies	Online Questionnaire; Other: online discussion group (by writing and participants can see each other's answers)	Image; Other: written information about 3D printing using animal cells				inference		Economic; Consumer knowledge about CM; Health/ nutrition/ safety; Other: taste, if it is acceptable by their family, naturalness, preparation convenience	Willingness to try/ eat; Other: some are not willing to consume 3D printed CM, but are willing to serve it to others	While it may offer "guilt-free" meat consumption, 3D-printed meat was assumed to be unnatural, not fresh, not tasty, and overly processed.
Food technology neophobia as a psychological barrier to clean meat acceptance	Victoria C. Krings (1), Kristof Dhont (1), Gordon Hodson (2)	(1) School of Psychology, University of Kent, UK; (2) Department of Psychology, Brock University, Canada	2022	https://doi.org/10.1016/j.foodqual.2021.104409	UnitedKingdom; UnitedStates; Europe	Research	Promote animal welfares; Reduce environmental pollution (GHG, water pollution, etc.); fulfil increasing demand for animal proteins; Safer to consume than conventional meat; Healthier/ more nutritious than conventional meat; To replace conventional meat (with context)			Random	Most participants were from the EU (45.3%), the UK (27.9%), or the USA (11.4%).	Online Questionnaire	Image	Red meat products (burgers, meatballs, etc.); Other: chicken fritter		Appearance; Aroma; Taste/ flavor	secondary outcome	Subject asked about the taste of cultured meat	Framing/ labelling;Health/ nutrition/ safety; Other: consumers' diet (vegetarian/ vegan vs omnivore)	Willingness to try/ eat	Fear of novel food technologies poses a key psychological barrier to clean meat acceptance. Omnivores that values naturalness with higher level of food neophobia will be less accepting of clean meat.				The authors declare that they have no known competing financial interests or personal relationships that could have appeared to influence the work reported in this paper.
Higher well-being individuals are more receptive to cultivated meat: An investigation of their reasoning for consuming cultivated meat	Angela K.-y. Leung (1), Mark Chong (1), Tricia Marjorie Fernandez (1), Shu Tian Ng (1)	(1) Singapore Management University, Singapore	2023	https://doi.org/10.1016/j.appet.2023.106496	Singapore	Research	Reduce environmental pollution (GHG, water pollution, etc.); Minimize the use of natural resources; Food security; Other: Endangering wildlife and cause new infectious diseases.			Stratified		Online Questionnaire					secondary outcome	Subject asked about the taste of cultured meat	Psychology;Animal welfare;Environmental impact;Health/ nutrition/ safety; Other: Same sensory quality to traditional meat	Willingness to try/ eat; Willingness to reduce meat consumption (may not be with a cultured meat); Willingness to replace conventional meat; Other: willingness to use a CM as supplement to traditional meat, to replace plant-based meat, to buy CM regularly.	Participants' psychological well-being was positively associated with their willingness to consume CM (the 3 main reasons: it is free of undesirable elements, environmentally friendly, and animal friendly). This relationship can be accounted for by peopleâ€™s understanding of CM as healthy, as safe as real meat, having the same sensory quality as real meat, and contributing to the societal good.	Singapore Ministry of Education AcRF Tier 2 grant (T2EP40121-0014) and funds from Singapore Management University's School of Social Sciences		Recruited through InVeritas Research	There is no conflict of interest in the production of this research.
Hocus-pocus tricks and moral progressions: the emerging meanings of cultured meat in online news comments	Toni Rayynanen (1), Anni Toivanen (1)	(1) Ruralia institute, University of Helsinki, Mikkeli, Finland	2022	DOI: 10.1080/15528014.2022.2027688	Finland	Research	PromoteAnimal welfares; Reduce environmental pollution (GHG, water pollution, etc.); Minimize the use of natural resources; Safer to consume than conventional meat			Other: convenience sampling	N= 662; sampling online comments about cultured meat						secondary outcome		Animal welfare;Environmental impact; Media coverage (include social media);Health/ nutrition/ safety; Other: demographic (diet, ), sensory qualities, role of biased actors		Perceptions of naturalness (the ways in which people define and understand naturalness) tend to influence their opinions on cultured meat. The tone of people's comments ranged from anticipatorily positive to fearfully pessimistic, but the majority held a negative stance toward cultured meat (unappealing, artificial, etc.). The negative or anti-cultured meat comments also tended to be reactionary …	This work was supported by the Koneen Säätiö [201802185].			No potential conflict of interest was reported by the author(s).
How Do Consumers Perceive Cultured Meat in Croatia, Greece, and Spain?	Paula Francekovic (1), Luci­a Garci­a-Torralba (1), Eleni Sakoulogeorga (1), Tea Vuckovic (1), Federico J. A. Perez-Cueto (1)	(1) Future Consumer Lab, Department of Food Science, University of Copenhagen, Rolighedsvej 26, 1958 Frederiksberg, Denmark	2021	https://doi.org/10.3390/nu13041284	Croatia; Greece; Spain	Research	PromoteAnimal welfares; Reduce environmental pollution (GHG, water pollution, etc.); To replace conventional meat (with context); Other: reduce risk of zoonotic illness	Effort has been made to turn consumers to eat plant-based meat as excessive consumption of meat has been linked to multiple adverse health effects such as cardiovascular diseases. Even so, numerous consumers still refuse to abandon meat consumption [pg. 1]. "Cultured meat is therefore a potential solution for consumers who do not want to remove meat from their diet"[pg. 2].		Snowball		Online Questionnaire	Written information about cultured meat	Poultry; Red meat (beef, pork, game); Red meat products (burgers, meatballs, etc.)			secondary outcome	Subject asked about the taste of cultured meat	Economic;Animal welfare;Environmental impact; Consumer knowledge about CM;Health/ nutrition/ safety; Other: taste, meat-eating frequency	Willingness to try/ eat; Willingness to buy/ pay; Willingness to reduce meat consumption (may not be with a cultured meat)	This study suggests that consumers in Croatia, Greece, and Spain are likely to purchase cultured meat if it is affordable. Moreover, efforts should be made to increase mainstream consumer awareness about the environmental, ethical, and health aspects related to cultured meat to prepare citizens and the market for this innovation.	This research received no external funding. The APC was waived as F.J.A.P.C. is an Editorial Board member of Nutrients		cross-national web-based survey in Croatia, Spain, and Greece.	The authors declare no conflict of interest.
If you build it, will they eat it? Consumer preferences for plant-based and cultured meat burgers	Peter Slade	Department of Agricultural and ResourceEconomics, University of Saskatchewan, 51 Campus Dr., Saskatoon, S7N 5A8, SK, Canada	2018	https://doi.org/10.1016/j.appet.2018.02.030	Canada	Research	Have the same sensory attributes/ experience as conventional meat; Reduce environmental pollution (GHG, water pollution, etc.); Minimize the use of natural resources			Random	N = 533; reached through rando digit dialing and then recipients are stratified to reflect the population. The questionnaire stated that the 3 burgers tasted the same, but participants were also asked if they believe that all 3 burgers (CM, traditional, plant-based) tasted the same.	Online Questionnaire	Written information about cultured meat; Other: cheap talk script	Red meat products (burgers, meatballs, etc.)			secondary outcome	Subject asked about the taste of cultured meat	Economic; Animal welfare; Environmental impact; Health/ nutrition/ safety; Other: demographic (age, education, gender, diet), views of other food technologies (e.g. GMO)	Willingness to buy/ pay; Other: hypothetical choice	The results of this study support the more pessimistic view. If prices were equivalent, almost two-thirds of individuals would still buy a beef burger. If prices were equivalent to a traditional beef burger, only 21% of respondents would choose the plant-based burger, and 11% would choose the CM burger. Participants did not believe that the alternative burgers will taste a tasty/ tastier than a t…	This research did not receive any specific grant from funding agencies in the public, commercial, or not-for-profit sectors.
In vitro edible muscle protein production system (MPPS): stage 1, fish	M. A. Benjamison (1), J. A. Gilchriest (1), M. Lorenz (1)	(1) NSR/ Touro Applied BioScience Research Consortium, 1700 Union Boulevard Bay shore, NY 11706, USA	2002	10.1016/S0094-5765(02)00033-4	UnitedStates	Research	Food source for outer space expedition			Other: Convenience sampling	4 female employees are selected (age: early 20s - mid 60s)	Conduct sensory evaluation	Cultured meat/ meat product		Fish	Appearance; Texture; Aroma	secondary outcome	Subject asked about the taste of cultured meat		Other: evaluated sensory attributes (glistening, firm, and odorless) resembled fresh fish fillets available in food stores (pg. 885). Peoduct tasting not performed.	Positive: From an edible muscle protein yield viewpoint, as of this writing, in vitro production is not yet practical. However, the yield vs cost calculation projects a favorable outcome provided sufficient research effort and resources become available.	NASA contract NAS 9-99011	created by authors (NSR/ Touro Applied BioScience Research Consortium)	employees of NSR/ Touro Applied BioScience Research Consortium
Older Consumers' Readiness to Accept Alternative, More Sustainable Protein Sources in the European Union	Alessandra C. Grasso (1), Yung Hung (2), Margreet R. Olthof (1), Wim Verbeke (2), Ingeborg A. Brouwer (1)	(1) Department of Health Sciences, Faculty of Science, Vrije Universiteit Amsterdam, Amsterdam Public Health Research Institute, De Boelelaan 1085, 1081 HV Amsterdam, The Netherlands; (2) Department of Agricultural Economics, Ghent University, Coupure links 653, B-9000 Ghent, Belgium	2019	DOI: 10.3390/nu11081904	Netherlands; United Kingdom; Poland; Finland; Spain	Research	Reduce environmental pollution (GHG, water pollution, etc.); Minimize the use of natural resources; Other: biodiversity loss			Random	Collected by a professional market research agency; a cross-sectional quantitative survey among EU countries.	Online Questionnaire		Other: only says meat, not including fish/ seafood			inference		Economic; Psychology; Environmental impact; Consumer knowledge about CM; Other: (expected) sensory experience, convenience, food fussiness (aversion of unfamiliar foods)	Willingness to try/ eat; Willingness to reduce meat consumption (may not be with a cultured meat)	In vitro meat is one of the least accepted alternative protein in this study. Older adults' acceptability to consume alternative, more sustainable protein sources is influenced by food fussiness, green eating behavior, educational attainment, different food motives, gender, and country of residence. Price food choice motive had a positive influence on the acceptance to eat food products containin…	EU-funded project PROMISS ("PRevention Of Malnutrition In Senior Subjects in the EU") within the framework of Horizon 2020 research and innovation program, contract No. 678732. Financial support from the European Commission.			The authors declare no conflict of interest.
Perceptions of Cultured Meat Among Youth and Messaging Strategies	Shannon Ruzgys (1), Gary J. Pickering (1, 2, 3 ,4 )	(1) Department of Psychology, Brock University, St. Catharines, ON, Canada; (2) Department of Biological Sciences, Brock University, St. Catharines, ON, Canada; (3) Environmental Sustainability Research Centre, Brock University, St. Catharines, ON, Canada; (4) Sustainability Research Centre, The University of the Sunshine Coast, Sippy Downs, QLD, Australia	2020	DOI: 10.3389/fsufs.2020.00122	Canada	Research	PromoteAnimal welfares; Reduce environmental pollution (GHG, water pollution, etc.); Minimize the use of natural resources; Safer to consume than conventional meat; Healthier/ more nutritious than conventional meat; To replace conventional meat (with context)			Other: Convenience sampling	N =214 college-aged Canadians from Brock University (student population of 19,100 students)	Online Questionnaire	Written information about cultured meat				secondary outcome	Subject asked about the taste of cultured meat	Economic; Psychology; Animal welfare; Framing/ labelling; Consumer knowledge about CM; Health/ nutrition/ safety; Other: taste	Willingness to try/ eat; Willingness to buy/ pay; Willingness to replace conventional meat; Other: willingness to incorporate cultured meat in their diet, willingness to replace meat alternatives with cultured meat	CM could make a significant contribution for a more sustainable farming. Generally, youth participants have positive attitudes (ethical and environmentally friendly) toward CM and see personal benefits in consuming it. However, they are not willing to spend more on CM than traditional meat. Participants did not believe that CM will be tasty and it is seen as unnatural. While food disgust is negat…	A Social Sciences and Humanities Research Council of Canada Insight Development Grant (#430-2019-01126) to GP providing funding support for this project, including publication costs. The Brock university Library subsidized publication costs.		Brock University	The authors declare that the research was conducted in the absence of any commercial or financial relationships that could be construed as a potential conflict of interest
Sensory and Conceptual Aspects of Ingredients of Sustainable Sources - Finnish Consumers' Opinion	Saara Lunden (1), Anu Hopia (1), Laura Forsman (1), Mari Sandell (1, 2)	(1) Functional Foods Forum, University of Turku, FI-20014 Turku, Finland; anuhop@utu.fi (A.H.); (2) Department of Food and Nutrition, University of Helsinki, FI-00014 Helsinki, Finland	2020	DOI: 10.3390/foods9111669	Finland	Research	Reduce environmental pollution (GHG, water pollution, etc.); Other: less familiar to the public compared to traditional products (novel) which may lead to rejection.			Other: Convenient sampling: adults register administered by the University of Turku		Online Questionnaire	A list of alternative proteins (cultured meat included)			Appearance; Texture; Aroma; Taste/ flavor	primary outcome	Subject asked about the taste of cultured meat	Environmental impact; Health/ nutrition/ safety; Other: trendy, credible	Willingness to try/ eat	A large number of participants perceived synthetic meat as less healthy, have an unpleasing sensory attributes, the least trendy among raw ingredients presented in the study. Plant-based ingredients were more acceptable among participants.	the National Technology Agency of Finland (TEKES), grant number 172/31/2017, the Academy of Finland, grant number 309408 and Turku University Foundation, grant number 4-1507		The university of Turku	The authors declare no conflict of interest
Spontaneous immortalization of chicken fibroblasts generates stable, high-yield cell lines for serum-free production of cultured meat	L. Pasitka (1), M. Cohen (1, 2), A. Ehrlich (1), B. Gildor (3), E. Reuveni (3), M. Ayyash (1, 3), G. Wissotsky (3), A. Herscovici (3), R. Kaminker (3), A. Niv (3), R. Bitcover (3), O. Dadia (3), A. Rudik (3), A. Voloschin (3), M. Shimoni (3), Y. Cinnamon (4), Y. Nahmias (1, 2, 3)	(1)Grass Center for Bioengineering, Benin School of Computer Science and Engineering, The Hebrew University of Jerusalem, Jerusalem, Israel.; (2) Department of Cell and Developmental Biology, Silberman Institute of Life Sciences, The Hebrew University of Jerusalem, Jerusalem, Israel; (3) Believer Meats, Rehovot, Israel; (4) Institute of Animal Science, Agricultural Research Organization, The Volc…	2023	https://doi.org/10.1038/s43016-022-00658-w	Israel	Research	Reduce environmental pollution (GHG, water pollution, etc.); Minimize the use of natural resources; Safer to consume than conventional meat			Random	Participants were recruited by invitation (tasting 1 n = 13, tasting 2 n = 30)	Paper Questionnaire; Conduct sensory evaluation	Cultured meat/ meat product; Other: plant-based chicken		Chicken	Appearance; Texture; Aroma; Taste/ flavor	primary outcome	Subject asked about the taste of cultured meat	Health/ nutrition/ safety; Other: similar sensory characteristics to traditional chicken	Willingness to replace conventional meat; Other: Used forced-choice tasting	Compared to plant-based chicken, most participants favored the sensory attributes of plant/cell hybrid cultured chicken based; cultured chicken also showed remarkable similarities to the control (traditional chicken) visually and based on the sensory analysis. Preliminary sensory evaluation showed that the average likelihood of participants willing to switch traditional chicken with the tested cu…	We thank the Sam and Rina Frankel Foundation (donation; Y.N.) and Believer Meats (Y.N.) for funding this work.
Tailoring a Gelatin/Agar Matrix for the Synergistic Effect with Cells to Produce High-Quality Cultured Meat	Milae Lee (1), Sohyeon Park (1), Bumgyu Choi (1), Jiyu Kim (1), Woojin Choi (1), Ildoo Jeong (2), Dongoh Han (2), Won-Gun Koh (1), and Jinkee Hong (1)	(1) Department of Chemical & Biomolecular Engineering, College of Engineering, Yonsei University, Seoul 03722, Republic of Korea; (2) SIMPLE Planet Inc., Seoul 04799, Republic of Korea	2022	https://doi.org/10.1021/acsami.2c10988		Research	Promote animal welfares; Reduce environmental pollution (GHG, water pollution, etc.); Minimize the use of natural resources; Food security; fulfil increasing demand for animal proteins				research did not involve human participants		Cultured meat/ meat product		Mouse	Appearance; Texture; Aroma; Taste/ flavor	primary outcome		Other: similarity to conventional meat in terms of sensory experience		By comparing the stiffness of the specimens with various cuts of beef, we confirmed that the TVP's texture can be significantly enhanced using our GA coating, even achieving a meat-like texture. The edible coating attracted myoblasts to grow on the TVP's surface. It also enhanced important meat sensory properties: texture, flavor, and taste. We obtained the high-quality hybrid cultured meat with …	funded by the Ministry of Science &ICT (2019M3A9H1103786), Ministry of Science and ICT, Ministry of Trade, Industry, and Energy, and Ministry of Health and Welfare (HN21C1410000021, Republic of Korea), supported by the Korea Medical Device Development Fund grant funded by the Korea government (the Ministry of Science and ICT, the Ministry of Trade, Industry and Energy, the Ministry of Health &Wel…			The authors declare no competing financial interest.
The effect of information content on acceptance of cultured meat in a tasting context	Nathalie C. M. Rolland (1, 2), C. Rob Markus (3), Mark J. Post (1, 4)	(1) Department of Physiology, Maastricht University, Maastricht, The Netherlands, (2) Department of Nutrition and Food Science, AgriSup, UniversiteÂ´ Bourgogne Franche-ComteÂ´, Dijon, France, (3) Department of Psychology, Maastricht University, Maastricht, The Netherlands, (4) Mosa Meat, B.V., Maastricht, The Netherlands	2020	https://doi.org/10.1371/journal.pone.023117	Netherlands	Research	Promote animal welfares;Have the same sensory attributes/ experience as conventional meat; Reduce environmental pollution (GHG, water pollution, etc.); Minimize the use of natural resources; fulfil increasing demand for animal proteins; Safer to consume than conventional meat; Healthier/ more nutritious than conventional meat			Random	N = 193 participants from Limburg region. A representative of the Dutch population in terms of age and gender	Online Questionnaire;Conduct sensory evaluation	Conventional meat/ meat product; Written information about cultured meat	Red meat products (burgers, meatballs, etc.)		Appearance; Texture; Aroma; Taste/ flavor	primary outcome	Subject asked about the taste of cultured meat	Psychology; Framing/ labelling; Consumer knowledge about CM; Health/ nutrition/ safety	Willingness to try/ eat; Willingness to buy/ pay	A higher acceptance of cultured meat was observed when participants received information on personal benefits of cultured meat rather than information on quality and taste of the meat. Acceptance (willingness to pay a premium price) of CM after information and after tasting increased suggesting that a cultured hamburger is considered an appropriate food when its sensory attributes are equivalent …	MJP received an award from Stichting Wetenschappelijk Onderzoek Limburg (https://www.ufl-swol.nl).	Zandbergen World's Finest Meats (Zoeterwoude, The Netherlands)		The funder had no role in study design, data collection and analysis, decision to publish, or preparation of the manuscript
The significance of sensory appeal for reduced meat consumption	Corrina A. Tucker	School of People, Environment and Planning, Massey University, Palmerston North, New Zealand	2014	http://dx.doi.org/10.1016/j.appet.2014.06.022	NewZealand	Research	PromoteAnimal welfares; Reduce environmental pollution (GHG, water pollution, etc.); Minimize the use of natural resources; Other: reduce meat consumption			Random	N = 69 participants (19 focus groups); collected around NZ varying in geographic and ademographic back grounds.	Interview; Other: colored handouts	Image; Other: verbal explanation about cultured meat (a brief description of the practice, including the understood positive and negative aspects and implications of each)	Red meat (beef, pork, game)			secondary outcome	Subject asked about the taste of cultured meat	Economic; Animal welfare; Consumer knowledge about CM; Other: demographic (gender, age, diet, rural/urban, education), sensory	Willingness to try/ eat;Willingness to buy/ pay	In vitro meat was overall seen negatively in this study. Participants are willing to reduce traditional meat consumption, but not quite switching to IVM. Nearly all participants rejected IVM for sensory perception and some even did not see it as meat.
To What Extent Are Consumers' Perception and Acceptance of Alternative Meat Production Systems Affected by Information? The Case of Cultured Meat	Maria Cecilia Mancini (1), Federico Antonioli (1)	(1) Dipartimento di ScienzeEconomiche e Aziendali, UniversitÃ degli Studi di Parma, 43125 Parma, Italy	2020	DOI: 10.3390/ani10040656	Italy	Research	PromoteAnimal welfares; Reduce environmental pollution (GHG, water pollution, etc.); Minimize the use of natural resources; fulfil increasing demand for animal proteins			Random	Participants were recruited through an Italian consumer association (Confconsumatori). N = 525.	Online Questionnaire	Image; Written information about cultured meat	Red meat (beef, pork, game)			secondary outcome	Subject asked about the taste of cultured meat	Animal welfare;Environmental impact;Framing/ labelling;Health/ nutrition/ safety; Other: Contribution to food security, taste	Willingness to try/ eat; Willingness to buy/ pay	Participants' perception is affected when the information concerns safety and nutritional characteristics; the opposite occurs in regard to flavor. Information on intrinsic attributes and positive externalities of the cultured meat would have to be combined with different approaches for further enhancement of consumers' perception and acceptance.	No external funding			The authors declare no conflict of interest
Would you eat cultured meat?': Consumers' reactions and attitude formation in Belgium, Portugal and the United Kingdom	Wim Verbeke (1), Afrodita Marcu (2), Pieter Rutsaert (1, 3), Rui Gaspar (4, 5), Beate Seibt (4, 6), Dave Fletcher (7), Julie Barnett (8)	(1) Ghent University, Department of Agricultural Economics, Coupure links 653, B-9000 Gent, Belgium; (2) University of Surrey, School of Psychology, Guildford Surrey GU2 7XH, United Kingdom; (3) International Rice Research Institute (IRRI), Los Banos, Laguna, Philippines; (4) Instituto Universitario de Lisboa (ISCTE-IUL), Cis-IUL, 1649-026 Lisboa, Portugal; (5) Universidade de Evora, Departamento…	2015	http://dx.doi.org/10.1016/j.meatsci.2014.11.013	United Kingdom; Belgium; Portugal	Research	Promote animal welfares; Reduce environmental pollution (GHG, water pollution, etc.); Food security; To replace conventional meat (with context); Other: sustainability and health concerns of traditional meat consumption		Similarly, Mattick and Allenby (2012) have discussed the implications of a potential shift from traditional to cultured meat... [pg. 49-50]	Random	N = 109 meat consumers from Belgium, Portugal, and the UK via market research companies (6 focus groups per country).	Online Questionnaire;Interview	Image; Other: videos, written terms (a type of discussion stimulus presented)	Red meat (beef, pork, game)			secondary outcome	Subject asked about the taste of cultured meat	Economic; Psychology; Health/ nutrition/ safety; Other: tastiness, production process, convenience, perceived naturalness (psy: perceived disgust)	Willingness to try/ eat	The findings of this study confirm that as first impressions cultured meat was indeed assessed in terms of expected taste or sensory appeal (something consumers are most likely not willing to compromise on) and production process characteristics (away from a "natural" process). Consumers' initial reactions when learning about cultured meat were underpinned by feelings of disgust and consideration…	This study is part of the FoodRisC project, which is funded under the Seventh Framework Programme (CORDIS FP7) of the European Commission; grant agreement no. 245124			The authors declare to have no conflict of interest
